# Supplementary material for: The Bacteriophage T4 MotB Protein, a DNA-Binding Protein, Improves Phage Fitness
Source: Viruses. 2018 Jun 26;10(7):343. doi: 10.3390/v10070343 (PMC6070864; doi:10.3390/v10070343)
Supplement: Supplementary file 1 [file viruses-10-00343-s001.zip]

Archive with 8 entries (5 files):
- MotB_viruses_supplemental_revisions1_final/
- MotB_viruses_supplemental_revisions1_final/MotB_viruses_supplemental_revisions1_final.docx
- __MACOSX/
- __MACOSX/MotB_viruses_supplemental_revisions1_final/
- __MACOSX/MotB_viruses_supplemental_revisions1_final/._MotB_viruses_supplemental_revisions1_final.docx
- MotB_viruses_supplemental_revisions1_final/MotB_viruses_TableS1__final.xlsx
- __MACOSX/MotB_viruses_supplemental_revisions1_final/._MotB_viruses_TableS1__final.xlsx
- __MACOSX/._MotB_viruses_supplemental_revisions1_final
