# Supplementary material for: The Bacteriophage T4 MotB Protein, a DNA-Binding Protein, Improves Phage Fitness
Source: Viruses. 2018 Jun 26;10(7):343. doi: 10.3390/v10070343 (PMC6070864; doi:10.3390/v10070343)
Supplement: Supplementary file 1 [file viruses-10-00343-s001.zip › MotB_viruses_supplemental_revisions1_final/MotB_viruses_TableS1__final.xlsx]

## Sheet: Sequencing Data
				NapIV NS infected with T4 wt (NW)				NapIV NS infected with T4 motBam (NM)				NW vs NM (Baggerley's Test)				RT-qPCR
Geneid	Chr	Start	End	NW1	NW2	NW3	Normalized means	NM1	NM2	NM3	Normalize mean	Fold Change	Test statistics	P value	FDR adjusted P value	Fold Change	stdev
rIIA	gi|29366675|ref|NC_000866.4|	11	2189	32835	37323.3	30749.2	33635.8	32604.8	32983.1	33436.6	33008.2	-1.10604	-0.321154	0.748094	0.995924
rIIA.1	gi|29366675|ref|NC_000866.4|	2199	2403	2160.47	2315.53	1695.92	2057.31	2006.06	1977.52	2368.96	2117.51	1.08961	0.267842	0.788821	1
60	gi|29366675|ref|NC_000866.4|	2457	2990	6979.34	8916.08	7204.67	7700.03	7897.28	9573.85	7806.15	8425.76	1.09425	0.864854	0.387119	0.727156
60.1	gi|29366675|ref|NC_000866.4|	2970	3351	3205.72	3496.2	3259.54	3320.49	3351.9	2882.37	3282.29	3172.19	-1.0954	-0.865469	0.386782	0.727156
mobA	gi|29366675|ref|NC_000866.4|	3653	3767	0	0	0	0	0	0	0	0	1	0	1	1
39	gi|29366675|ref|NC_000866.4|	3777	5328	20263.1	18285.1	18889.7	19146	21787.3	20775	20335.9	20966.1	1.09506	2.50685	0.0121812	0.0967537
39.1	gi|29366675|ref|NC_000866.4|	5397	5595	790.114	1129.78	571.322	830.404	880.297	1079.98	699.271	886.515	-1.3032	0.286029	0.774856	1
39.2	gi|29366675|ref|NC_000866.4|	5701	5839	0	0	0	0	0	0	0	0	1	0	1	1
goF	gi|29366675|ref|NC_000866.4|	5841	6267	4329.16	5424.96	4101.49	4618.54	4553.84	5385.29	4538.12	4825.75	1.15102	0.418469	0.675605	0.943809
cef	gi|29366675|ref|NC_000866.4|	6266	6482	3510.24	2290.09	2766.4	2855.58	3436.54	3758.03	2925.52	3373.36	1.47351	1.20446	0.228414	0.554
motB	gi|29366675|ref|NC_000866.4|	6652	7141	4028.76	5547.1	3091.15	4222.34	2251.53	2247.52	2368.96	2289.33	-2.0123	-2.69725	0.00699142	0.0645979
motB.1	gi|29366675|ref|NC_000866.4|	7290	7650	3551.4	2717.57	3427.93	3232.3	3749.72	3378.58	3196.67	3441.66	-1.09208	0.682876	0.494685	0.828449
motB.2	gi|29366675|ref|NC_000866.4|	7660	8161	4362.09	3603.07	4041.35	4002.17	3436.54	3546.41	3082.5	3355.15	1.20986	-2.48152	0.0130825	0.101026
dexA	gi|29366675|ref|NC_000866.4|	8224	8908	6464.94	6361.36	7114.46	6646.92	6255.18	6684.18	6478.96	6472.77	1.13176	-0.654068	0.513068	0.843982
dexA.1	gi|29366675|ref|NC_000866.4|	8907	9150	1892.98	1435.12	2080.82	1802.97	1396.62	1773.2	1783.85	1651.23	1.39238	-0.659238	0.509743	0.843504
dexA.2	gi|29366675|ref|NC_000866.4|	9142	9388	3197.49	2229.02	3891	3105.84	3157.22	2882.37	2697.19	2912.26	1.35227	-0.38705	0.698719	0.956867
dda	gi|29366675|ref|NC_000866.4|	9409	10729	13234.4	10799	12827.7	12287	11613.1	12062.2	10175.1	11283.5	1.16054	-1.06304	0.287766	0.622369
dda.1	gi|29366675|ref|NC_000866.4|	10725	11037	3563.74	2748.11	3518.14	3276.66	3470.4	4152.07	3496.35	3706.28	1.35248	1.24145	0.214441	0.554
srd	gi|29366675|ref|NC_000866.4|	11038	11785	1065.83	870.233	1419.28	1118.45	863.368	919.44	656.458	813.089	1.37992	-1.70148	0.0888538	0.343074
modA	gi|29366675|ref|NC_000866.4|	11907	12510	230.45	234.098	192.445	218.998	203.145	131.349	185.521	173.338	1.85343	-1.79918	0.0719895	0.298703
modB	gi|29366675|ref|NC_000866.4|	12506	13130	444.439	361.325	396.918	400.894	389.362	269.994	371.042	343.466	1.43156	-1.29813	0.194243	0.524267
modA.2	gi|29366675|ref|NC_000866.4|	13197	13380	111.11	295.167	156.362	187.546	143.895	87.5657	142.708	124.723	-1.6373	-1.0756	0.282108	0.622369
modA.3	gi|29366675|ref|NC_000866.4|	13388	13859	362.135	910.946	420.974	564.685	414.755	415.937	727.812	519.502	-1.37439	-0.222845	0.823656	1
modA.4	gi|29366675|ref|NC_000866.4|	13851	14016	131.686	188.296	114.264	144.749	101.573	87.5657	42.8125	77.317	-1.87215	-2.36439	0.0180598	0.132122
srh	gi|29366675|ref|NC_000866.4|	14012	14216	329.214	310.434	264.612	301.42	253.932	167.834	214.062	211.943	-1.42218	-2.84817	0.00439718	0.0525843
mrh	gi|29366675|ref|NC_000866.4|	14190	14676	695.465	1073.8	1010.34	926.533	575.579	415.937	670.729	554.082	-1.94952	-2.68729	0.00720336	0.0645979
mrh.1	gi|29366675|ref|NC_000866.4|	14684	15026	884.763	620.868	745.726	750.452	727.938	598.365	499.479	608.594	-1.23309	-1.40567	0.159822	0.467689
mrh.2	gi|29366675|ref|NC_000866.4|	15025	15232	259.256	229.009	126.292	204.852	211.61	197.023	328.229	245.621	-1.25853	0.70511	0.480742	0.819915
soc	gi|29366675|ref|NC_000866.4|	15330	15573	82.3035	244.276	24.0557	116.878	16.9288	80.2685	99.8958	65.6977	-2.73788	-0.726206	0.467712	0.807603
segF	gi|29366675|ref|NC_000866.4|	15605	16280	5057.55	7206.14	5460.64	5908.11	6305.97	5326.91	5708.33	5780.41	-1.4069	-0.17779	0.858888	1
56	gi|29366675|ref|NC_000866.4|	16269	16785	5082.24	7246.86	5436.58	5921.89	5679.61	5618.8	5665.52	5654.64	-1.56019	-0.397856	0.690736	0.955346
dam	gi|29366675|ref|NC_000866.4|	16845	17625	3419.71	3918.6	3854.92	3731.08	2971	2364.27	3168.12	2834.47	-1.31632	-3.11061	0.001867	0.0346017
61	gi|29366675|ref|NC_000866.4|	17934	18963	11234.4	12717.6	11372.3	11774.8	11291.5	12157	11516.6	11655	1.19397	-0.221987	0.824324	1
61.1	gi|29366675|ref|NC_000866.4|	18965	19130	876.532	1068.71	1004.32	983.188	702.544	926.737	756.354	795.212	1.57615	-2.13454	0.0327987	0.189959
61.2	gi|29366675|ref|NC_000866.4|	19131	19758	8637.75	8422.43	7673.76	8244.65	7304.77	7859.02	8291.35	7818.38	1.16254	-1.04351	0.296713	0.624895
sp	gi|29366675|ref|NC_000866.4|	19757	20051	4987.59	3954.22	4666.8	4536.2	5104.03	5305.02	4695.1	5034.72	1.38799	1.40746	0.159291	0.467689
61.4	gi|29366675|ref|NC_000866.4|	20111	20369	3329.18	3389.33	3079.13	3265.88	2708.6	2736.43	3824.58	3089.87	1.25889	-0.463759	0.64282	0.915495
dmd	gi|29366675|ref|NC_000866.4|	20370	20553	1489.69	1592.88	1707.95	1596.84	1557.45	1554.29	1798.12	1636.62	1.3283	0.38828	0.697809	0.956867
41	gi|29366675|ref|NC_000866.4|	20611	22039	24933.8	25201.1	24470.6	24868.5	25520.1	28247.2	24346	26037.8	-1.0612	0.995051	0.319711	0.653528
40	gi|29366675|ref|NC_000866.4|	22048	22393	4485.54	4391.88	4943.44	4606.95	3521.19	3911.27	4195.62	3876.03	-1.26633	-2.81851	0.00482475	0.0525843
uvsX	gi|29366675|ref|NC_000866.4|	22385	23561	22077.9	17643.9	22395.8	20705.9	20746.2	19315.5	20521.5	20194.4	-1.13649	-0.320309	0.748734	0.995924
segA	gi|29366675|ref|NC_000866.4|	23569	24235	7724.18	7226.5	9622.27	8190.98	7609.49	6231.76	7477.92	7106.39	-1.24999	-1.27338	0.202883	0.537156
b-gt	gi|29366675|ref|NC_000866.4|	24399	25455	9645.97	10239.2	12075.9	10653.7	9099.22	11814.1	10860.1	10591.1	-1.28299	-0.0579288	0.953805	1
42	gi|29366675|ref|NC_000866.4|	25478	26219	7888.79	7368.99	8479.62	7912.47	8100.42	7311.73	8305.62	7905.93	-1.15918	-0.0148275	0.98817	1
imm	gi|29366675|ref|NC_000866.4|	26372	26624	1123.44	1139.95	1184.74	1149.38	948.012	1007.01	1041.77	998.929	1.3322	-4.47256	7.72908e-06	0.000221657
imm.1	gi|29366675|ref|NC_000866.4|	26635	27013	2444.41	2162.86	2435.64	2347.64	2310.78	2349.68	2383.23	2347.9	1.05448	0.00267618	0.997865	1
43	gi|29366675|ref|NC_000866.4|	27196	29893	37600.4	35990	35879	36489.8	36371.5	36223	36619	36404.5	-1.07826	-0.150186	0.880618	1
regA	gi|29366675|ref|NC_000866.4|	29971	30340	4452.62	4050.91	4125.55	4209.69	4071.37	2758.32	4366.87	3732.19	1.245	-0.937184	0.348664	0.692347
62	gi|29366675|ref|NC_000866.4|	30341	30905	8041.05	7506.4	7860.19	7802.55	6432.94	7472.27	7506.46	7137.22	-1.12528	-1.72504	0.0845195	0.330936
44	gi|29366675|ref|NC_000866.4|	30906	31866	14020.4	15486.1	13759.8	14422.1	12798.2	14864.3	13043.5	13568.7	-1.12103	-1.01049	0.312262	0.647828
45	gi|29366675|ref|NC_000866.4|	31916	32603	14621.2	18712.6	14734.1	16022.6	16590.2	20183.9	17039.4	17937.8	-1.24154	1.08987	0.275772	0.622369
rpbA	gi|29366675|ref|NC_000866.4|	32658	33048	4563.73	6366.44	4570.58	5166.92	4579.24	5465.56	4466.77	4837.19	1.17638	-0.486431	0.626662	0.915495
45.2	gi|29366675|ref|NC_000866.4|	33057	33246	2304.5	1577.62	1918.44	1933.52	2251.53	1795.1	2397.5	2148.04	1.59762	0.773064	0.439484	0.778195
46	gi|29366675|ref|NC_000866.4|	33301	34984	18345.5	17557.3	18847.6	18250.1	17495.9	18096.9	19807.9	18466.9	-1.08029	0.275146	0.783204	1
46.1	gi|29366675|ref|NC_000866.4|	34980	35187	325.099	763.363	571.322	553.261	279.325	467.017	613.646	453.329	-1.59789	-0.626427	0.531035	0.848004
46.2	gi|29366675|ref|NC_000866.4|	35167	35431	2695.44	1913.5	2543.89	2384.27	2285.39	2145.36	1969.37	2133.37	-1.11761	-0.979008	0.327576	0.65564
47	gi|29366675|ref|NC_000866.4|	35427	36447	11728.3	10707.4	11197.9	11211.2	11570.8	10880	10988.5	11146.5	-1.04667	-0.177578	0.859054	1
47.1	gi|29366675|ref|NC_000866.4|	36443	36584	0	0	0	0	0	7.29714	0	2.43238	#DIV/0!	1	0.317311	0.653425
a-gt	gi|29366675|ref|NC_000866.4|	36623	37826	16460.7	19160.4	17013.4	17544.8	16751	16520.7	17125	16798.9	-1.16738	-0.885867	0.375689	0.725289
mobB	gi|29366675|ref|NC_000866.4|	37884	38679	8884.66	11384.3	11137.8	10468.9	9048.43	10026.3	10874.4	9983.03	-1.15257	-0.50911	0.610675	0.910143
a-gt.2	gi|29366675|ref|NC_000866.4|	38730	38922	353.905	625.957	378.877	452.913	321.647	423.234	499.479	414.787	-1.84417	-0.37767	0.705676	0.961657
a-gt.3	gi|29366675|ref|NC_000866.4|	38906	39110	1674.88	1267.18	1575.65	1505.9	1582.84	1379.16	1598.33	1520.11	1.12541	0.100342	0.920073	1
a-gt.4	gi|29366675|ref|NC_000866.4|	39078	39396	2625.48	2427.49	3313.67	2788.88	2420.82	2692.64	2868.44	2660.63	1.16276	-0.429721	0.667399	0.937055
a-gt.5	gi|29366675|ref|NC_000866.4|	39397	39616	1127.56	2452.94	1407.26	1662.58	1303.52	1941.04	2055	1766.52	1.20296	0.22293	0.82359	1
55	gi|29366675|ref|NC_000866.4|	39599	40157	5098.7	4610.71	5147.91	4952.44	4553.84	4743.14	3867.4	4388.13	1.41408	-1.78298	0.0745896	0.30494
55.1	gi|29366675|ref|NC_000866.4|	40192	40456	600.816	641.225	625.447	622.496	423.22	503.503	685	537.241	1.88956	-1.08251	0.279027	0.622369
55.2	gi|29366675|ref|NC_000866.4|	40458	40785	1530.85	1073.8	1587.67	1397.44	1540.52	985.114	1113.12	1212.92	1.57232	-0.789301	0.429936	0.766168
55.3	gi|29366675|ref|NC_000866.4|	40798	41038	275.717	290.078	396.918	320.904	474.006	321.074	456.667	417.249	1.45502	1.56308	0.118033	0.39949
55.4	gi|29366675|ref|NC_000866.4|	41038	41170	0	0	0	0	0	0	0	0	1	0	1	1
55.5	gi|29366675|ref|NC_000866.4|	41177	41471	604.931	508.908	601.392	571.744	499.399	430.531	585.104	505.011	-1.25961	-1.221	0.222088	0.554
55.6	gi|29366675|ref|NC_000866.4|	41463	41646	238.68	173.029	150.348	187.352	237.003	197.023	256.875	230.3	1.22924	1.35055	0.17684	0.496581
nrdH	gi|29366675|ref|NC_000866.4|	41804	42113	1971.17	1689.58	1659.84	1773.53	1989.13	1941.04	2454.58	2128.25	-1.33643	1.85277	0.0639148	0.279167
55.8	gi|29366675|ref|NC_000866.4|	42115	42328	658.428	916.035	805.865	793.443	736.402	503.503	899.062	712.989	-1.82316	-0.587634	0.556778	0.864502
nrdG	gi|29366675|ref|NC_000866.4|	42445	42916	3835.34	3353.71	3451.99	3547.01	3961.33	3473.44	4038.65	3824.47	1.20055	1.20643	0.227652	0.554
mobC	gi|29366675|ref|NC_000866.4|	42905	43538	4448.5	3623.43	3969.18	4013.71	3893.62	3495.33	3610.52	3666.49	-1.19696	-1.301	0.19326	0.524267
nrdD	gi|29366675|ref|NC_000866.4|	43534	46385	15654.1	14870.3	14547.7	15024	15828.4	16681.3	17396.1	16635.3	-1.34361	2.87871	0.0039931	0.0525843
49	gi|29366675|ref|NC_000866.4|	46381	46855	6036.96	4804.1	5286.23	5375.76	5586.5	6808.23	5908.12	6100.95	1.36877	1.41583	0.156826	0.467689
pin	gi|29366675|ref|NC_000866.4|	46896	47382	11971	13053.5	11630.9	12218.5	12078.7	13098.4	11659.3	12278.8	1.09914	0.0995761	0.920681	1
49.1	gi|29366675|ref|NC_000866.4|	47365	47521	1674.88	1526.73	1671.87	1624.49	2006.06	1590.78	2169.17	1922	1.50291	1.66224	0.0964654	0.350817
49.2	gi|29366675|ref|NC_000866.4|	47505	47826	5407.34	7089.09	5532.8	6009.75	5705	5465.56	5836.77	5669.11	-1.15605	-0.617439	0.536945	0.848004
49.3	gi|29366675|ref|NC_000866.4|	47822	48131	8390.84	9099.28	7878.23	8456.12	9996.44	7260.65	9746.98	9001.36	-1.11961	0.5786	0.562859	0.864502
nrdC	gi|29366675|ref|NC_000866.4|	48127	48391	7275.63	5704.86	8052.63	7011.04	7702.6	7786.05	7749.06	7745.9	1.40531	1.06134	0.288534	0.622369
nrdC.1	gi|29366675|ref|NC_000866.4|	48392	48635	2497.91	2656.5	2525.84	2560.09	2251.53	2481.03	2454.58	2395.71	-1.10609	-1.87998	0.0601109	0.279167
nrdC.2	gi|29366675|ref|NC_000866.4|	48621	48936	3222.18	3811.72	3397.86	3477.26	3419.61	2991.83	3039.69	3150.38	-1.23408	-1.47893	0.13916	0.449843
nrdC.3	gi|29366675|ref|NC_000866.4|	48932	49859	9662.43	8437.7	10277.8	9459.31	9285.44	8727.38	7863.23	8625.35	-1.10898	-1.22478	0.220659	0.554
nrdC.4	gi|29366675|ref|NC_000866.4|	49913	50915	6362.06	6040.74	6922.02	6441.61	5628.82	3765.32	5080.42	4824.85	-1.61535	-2.65072	0.00803208	0.0697787
nrdC.5	gi|29366675|ref|NC_000866.4|	50972	51995	11983.4	9221.42	12220.3	11141.7	10538.2	8435.49	9090.52	9354.73	1.25254	-1.55984	0.118798	0.39949
nrdC.6	gi|29366675|ref|NC_000866.4|	52065	52893	6687.16	5399.52	7631.66	6572.78	6077.43	5217.45	5437.19	5577.36	1.42139	-1.42932	0.152913	0.467689
nrdC.7	gi|29366675|ref|NC_000866.4|	52900	53302	1119.33	956.748	1244.88	1106.99	1015.73	875.657	1013.23	968.204	1.44181	-1.45496	0.145679	0.455044
nrdC.8	gi|29366675|ref|NC_000866.4|	53357	53885	386.827	310.434	565.308	420.856	507.863	401.343	285.417	398.208	-1.3537	-0.22845	0.819297	1
nrdC.9	gi|29366675|ref|NC_000866.4|	53945	54248	185.183	188.296	102.237	158.572	177.752	102.16	128.437	136.117	2.36345	-0.626387	0.531061	0.848004
nrdC.10	gi|29366675|ref|NC_000866.4|	54342	55320	473.245	356.236	505.169	444.883	465.541	423.234	470.937	453.238	-1.25042	0.175077	0.861019	1
nrdC.11	gi|29366675|ref|NC_000866.4|	55434	56445	4226.29	3944.04	4245.82	4138.72	4054.44	2933.45	3482.08	3489.99	-1.29179	-1.91933	0.0549427	0.265555
mobD	gi|29366675|ref|NC_000866.4|	56428	57208	2271.58	2310.44	2832.55	2471.53	1819.84	1430.24	2012.19	1754.09	-1.40901	-2.88096	0.00396471	0.0525843
mobD.1	gi|29366675|ref|NC_000866.4|	57282	57828	1325.09	860.055	1299.01	1161.38	1125.76	1072.68	1084.58	1094.34	1.38437	-0.440897	0.659288	0.930366
mobD.2	gi|29366675|ref|NC_000866.4|	57827	57932	0	0	0	0	0	0	0	0	1	0	1	1
mobD.2a	gi|29366675|ref|NC_000866.4|	58048	58165	0	0	0	0	0	0	0	0	1	0	1	1
mobD.3	gi|29366675|ref|NC_000866.4|	58154	58349	510.282	407.127	631.461	516.29	490.935	386.748	485.208	454.297	1.82013	-0.847842	0.396526	0.735278
mobD.4	gi|29366675|ref|NC_000866.4|	58351	58534	403.287	310.434	499.155	404.292	397.826	452.423	470.937	440.395	1.49108	0.614681	0.538766	0.848004
mobD.5	gi|29366675|ref|NC_000866.4|	58533	58722	539.088	437.661	420.974	465.908	533.257	408.64	428.125	456.674	1.47746	-0.172669	0.862912	1
rI.-1	gi|29366675|ref|NC_000866.4|	58818	59205	2209.85	2193.4	2688.22	2363.82	2742.46	3006.42	2640.1	2796.33	1.3876	2.21177	0.0269824	0.17048
rI	gi|29366675|ref|NC_000866.4|	59201	59495	2049.36	1781.18	2026.69	1952.41	2031.45	2663.46	2069.27	2254.73	1.32953	1.36217	0.173145	0.491166
rI.1	gi|29366675|ref|NC_000866.4|	59507	59720	1695.45	1511.46	1852.29	1686.4	1811.38	1897.26	1741.04	1816.56	1.3922	1.20122	0.229665	0.554
tk	gi|29366675|ref|NC_000866.4|	59762	60344	5032.86	4285.01	4895.33	4737.73	4316.84	3765.32	4552.4	4211.52	-1.12495	-1.60709	0.108036	0.38505
tk.1	gi|29366675|ref|NC_000866.4|	60345	60534	1366.24	1078.89	1311.03	1252.05	931.083	912.142	1127.4	990.207	1.35424	-2.34336	0.0191111	0.136228
tk.2	gi|29366675|ref|NC_000866.4|	60530	60716	806.574	758.274	986.282	850.377	829.51	824.577	899.062	851.05	1.25576	0.00916741	0.992686	1
tk.3	gi|29366675|ref|NC_000866.4|	60712	60925	2032.9	1786.27	1491.45	1770.21	1489.73	1196.73	1783.85	1490.11	1.391	-1.21415	0.224692	0.554
tk.4	gi|29366675|ref|NC_000866.4|	60921	61389	3962.91	4142.51	3969.18	4024.87	3571.97	3444.25	3738.96	3585.06	1.36949	-4.24313	2.20427e-05	0.00055708
vs	gi|29366675|ref|NC_000866.4|	61385	61733	2502.03	2188.31	2513.82	2401.38	2209.21	1911.85	2468.85	2196.64	1.83972	-1.06076	0.288797	0.622369
vs.1	gi|29366675|ref|NC_000866.4|	61725	62271	2469.11	2895.69	2165.01	2509.93	2539.32	2371.57	2754.27	2555.05	1.53052	0.188689	0.850336	1
regB	gi|29366675|ref|NC_000866.4|	62278	62740	2983.5	3730.3	2327.39	3013.73	2844.04	3072.1	3196.67	3037.6	1.304	0.0570766	0.954484	1
vs.3	gi|29366675|ref|NC_000866.4|	62799	63078	1921.79	3328.26	1515.51	2255.19	2234.6	1795.1	2283.33	2104.34	-1.41579	-0.264296	0.791552	1
vs.4	gi|29366675|ref|NC_000866.4|	63077	63344	3452.63	4000.02	2952.83	3468.5	3876.69	5013.13	4266.98	4385.6	1.43753	2.03756	0.0415937	0.222366
vs.5	gi|29366675|ref|NC_000866.4|	63380	63557	164.607	320.612	138.32	207.846	143.895	248.103	185.521	192.506	-1.17623	-0.238021	0.811864	1
vs.6	gi|29366675|ref|NC_000866.4|	63556	63919	1654.3	1893.14	1569.63	1705.69	1785.99	2327.79	1798.12	1970.63	1.28003	1.30395	0.19225	0.524267
vs.7	gi|29366675|ref|NC_000866.4|	63926	64256	2666.63	2590.34	2688.22	2648.4	2480.07	3903.97	2711.46	3031.83	1.20998	0.867192	0.385837	0.727156
vs.8	gi|29366675|ref|NC_000866.4|	64252	64912	6678.93	7954.24	6735.59	7122.92	7651.81	9340.34	7649.17	8213.77	1.15315	1.55784	0.119272	0.39949
denV	gi|29366675|ref|NC_000866.4|	64938	65355	5045.21	4743.03	4871.27	4886.5	5484.92	7399.3	5237.4	6040.54	1.23617	1.67564	0.0938094	0.350817
ipII	gi|29366675|ref|NC_000866.4|	65415	65718	4427.93	5099.26	4708.9	4745.36	5688.07	6764.45	5608.44	6020.32	1.26867	3.03174	0.0024315	0.0416535
ipIII	gi|29366675|ref|NC_000866.4|	65833	66415	11448.4	12926.3	11829.4	12068	15489.8	16528	14670.4	15562.8	1.28959	5.01747	5.2358e-07	2.07936e-05
e	gi|29366675|ref|NC_000866.4|	66502	66997	2670.75	2743.02	2820.53	2744.76	2700.14	3210.74	2269.06	2726.65	1.2022	-0.0657385	0.947586	1
nudE	gi|29366675|ref|NC_000866.4|	67034	67490	2329.19	2727.75	2171.02	2409.32	2327.71	2189.14	2097.81	2204.89	1.40834	-1.14461	0.252373	0.599655
e.2	gi|29366675|ref|NC_000866.4|	67651	67960	341.56	376.592	439.016	385.723	313.182	423.234	142.708	293.042	1.68629	-1.07222	0.283622	0.622369
e.3	gi|29366675|ref|NC_000866.4|	67956	68319	82.3035	173.029	192.445	149.259	126.966	131.349	114.167	124.16	-1.42256	-0.726493	0.467537	0.807603
e.4	gi|29366675|ref|NC_000866.4|	68300	68693	539.088	417.305	589.364	515.252	617.9	350.263	399.583	455.915	1.61567	-0.61294	0.539916	0.848004
e.5	gi|29366675|ref|NC_000866.4|	68661	69270	477.36	396.949	631.461	501.923	304.718	218.914	356.771	293.468	-1.71032	-2.6161	0.00889407	0.0742835
e.6	gi|29366675|ref|NC_000866.4|	69311	69905	3806.54	5216.31	3939.12	4320.65	4570.77	3940.46	3824.58	4111.94	1.50821	-0.412704	0.679823	0.944954
e.7	gi|29366675|ref|NC_000866.4|	69967	70303	526.742	539.443	625.447	563.878	550.185	459.72	528.021	512.642	1.52776	-1.24181	0.214305	0.554
e.8	gi|29366675|ref|NC_000866.4|	70359	70623	226.335	122.138	96.2227	148.232	203.145	182.428	356.771	247.448	-1.86055	1.46213	0.143704	0.453975
segB	gi|29366675|ref|NC_000866.4|	71252	71918	3213.95	3440.22	3313.67	3322.61	3309.58	3604.79	3910.21	3608.19	-1.29695	1.54079	0.123368	0.408289
trna.2	gi|29366675|ref|NC_000866.4|	72627	72915	1736.6	1022.91	1479.42	1412.98	1252.73	1101.87	1312.92	1222.5	-1.3099	-0.874033	0.3821	0.727156
trna.3	gi|29366675|ref|NC_000866.4|	72917	73328	2164.58	1389.32	2116.9	1890.27	1794.45	1415.65	1541.25	1583.78	-1.40693	-1.11662	0.264156	0.610352
trna.4	gi|29366675|ref|NC_000866.4|	73328	73514	74.0732	15.2673	60.1392	49.8265	59.2507	58.3771	57.0833	58.2371	-1.56024	0.460082	0.645457	0.915495
ipI	gi|29366675|ref|NC_000866.4|	73590	73878	1794.22	1898.23	1581.66	1758.03	1819.84	1656.45	2069.27	1848.52	1.11597	0.595541	0.551482	0.861303
57B	gi|29366675|ref|NC_000866.4|	73951	74410	5197.47	4310.45	6272.51	5260.15	4934.74	5188.27	4837.81	4986.94	1.13048	-0.473653	0.635747	0.915495
57A	gi|29366675|ref|NC_000866.4|	74406	74649	2753.05	2519.1	2754.37	2675.51	2471.6	2130.76	2611.56	2404.64	1.60601	-1.66388	0.0961369	0.350817
1	gi|29366675|ref|NC_000866.4|	74648	75374	9300.3	6279.93	8215.01	7931.75	7812.63	6968.77	7620.62	7467.34	1.23624	-0.505057	0.613519	0.910143
3	gi|29366675|ref|NC_000866.4|	75423	75954	0	10.1782	6.01392	5.39736	0	14.5943	0	4.86476	-1.62791	-0.0935775	0.925445	1
2	gi|29366675|ref|NC_000866.4|	76060	76885	69.958	81.4254	90.2087	80.5307	50.7863	21.8914	99.8958	57.5245	1.47334	-0.978514	0.32782	0.65564
4	gi|29366675|ref|NC_000866.4|	76884	77337	98.7642	50.8908	36.0835	61.9129	33.8576	36.4857	0	23.4478	-2.64046	-1.72748	0.0840818	0.330936
53	gi|29366675|ref|NC_000866.4|	77384	77975	78.1883	61.069	72.167	70.4748	50.7863	36.4857	42.8125	43.3615	1.64381	-4.17097	3.03317e-05	0.000702683
5	gi|29366675|ref|NC_000866.4|	77958	79686	176.953	147.583	252.584	192.373	101.573	102.16	85.625	96.4525	-1.99449	-3.01768	0.00254716	0.0416535
5.1	gi|29366675|ref|NC_000866.4|	79720	80215	53.4973	61.069	54.1252	56.2305	33.8576	58.3771	57.0833	49.7727	-1.82163	-0.712262	0.476303	0.817359
segC	gi|29366675|ref|NC_000866.4|	80195	80618	20.5759	61.069	66.1531	49.266	8.46439	21.8914	71.3542	33.9033	1.67713	-0.641449	0.521231	0.848004
5.3	gi|29366675|ref|NC_000866.4|	80620	80791	0	15.2673	0	5.08908	8.46439	7.29714	0	5.25384	2.17106	0.0287187	0.977089	1
5.4	gi|29366675|ref|NC_000866.4|	80778	81072	90.5339	106.871	60.1392	85.8479	59.2507	80.2685	57.0833	65.5342	1.6348	-1.30543	0.191746	0.524267
6	gi|29366675|ref|NC_000866.4|	81080	83063	502.051	437.661	577.336	505.683	397.826	350.263	228.333	325.474	1.95653	-2.78844	0.00529626	0.0525843
7	gi|29366675|ref|NC_000866.4|	83059	86158	814.805	824.432	847.962	829.066	457.077	394.046	371.042	407.388	-2.03508	-13.7721	3.75588e-43	1.04414e-40	-2.5	0.4
8	gi|29366675|ref|NC_000866.4|	86150	87155	670.774	564.888	703.628	646.43	431.684	226.211	256.875	304.923	-2.11998	-4.4659	7.97329e-06	0.000221657	-2	0.3
9	gi|29366675|ref|NC_000866.4|	87218	88085	139.916	137.405	102.237	126.519	110.037	87.5657	71.3542	89.6523	2.29074	-2.22834	0.0258579	0.168397
10	gi|29366675|ref|NC_000866.4|	88084	89893	176.953	188.296	162.376	175.875	143.895	94.8628	142.708	127.155	-1.4327	-2.72592	0.0064122	0.0614686
11	gi|29366675|ref|NC_000866.4|	89892	90552	8.23035	5.08908	0	4.43981	0	0	14.2708	4.75694	-2.60487	0.059531	0.952529	1
12	gi|29366675|ref|NC_000866.4|	90548	92132	12.3455	25.4454	24.0557	20.6155	50.7863	29.1886	28.5417	36.1722	-1.78701	1.85031	0.0642687	0.279167
wac	gi|29366675|ref|NC_000866.4|	92128	93592	8.23035	10.1782	18.0417	12.1501	0	7.29714	42.8125	16.7032	-2.14603	0.335793	0.737027	0.989824
13	gi|29366675|ref|NC_000866.4|	93623	94553	28.8062	10.1782	18.0417	19.0087	0	7.29714	0	2.43238	-7.81486	-2.79922	0.0051226	0.0525843
14	gi|29366675|ref|NC_000866.4|	94554	95325	24.6911	15.2673	42.0974	27.3519	0	7.29714	14.2708	7.18932	-3.84652	-2.27232	0.0230673	0.159811
15	gi|29366675|ref|NC_000866.4|	95366	96185	94.649	76.3363	114.264	95.0832	8.46439	21.8914	28.5417	19.6325	-4.84316	-6.0644	1.32455e-09	1.84113e-07	-2.5	0.5
16	gi|29366675|ref|NC_000866.4|	96193	96688	45.2669	45.8018	66.1531	52.4073	0	29.1886	28.5417	19.2434	-3.38198	-2.80413	0.00504526	0.0525843
17	gi|29366675|ref|NC_000866.4|	96671	98504	164.607	193.385	156.362	171.451	110.037	87.5657	85.625	94.4092	1.87224	-5.62921	1.81042e-08	1.25824e-06
18	gi|29366675|ref|NC_000866.4|	98535	100515	69.958	55.9799	42.0974	56.0118	33.8576	36.4857	42.8125	37.7186	1.57315	-2.08123	0.0374126	0.203935
19	gi|29366675|ref|NC_000866.4|	100631	101123	0	10.1782	0	3.39272	0	21.8914	42.8125	21.568	13.5295	1.41804	0.156179	0.467689
20	gi|29366675|ref|NC_000866.4|	101206	102781	78.1883	71.2472	90.2087	79.8814	25.3932	43.7828	42.8125	37.3295	-2.1399	-5.22293	1.7612e-07	8.16023e-06	-1.9	0.4
67	gi|29366675|ref|NC_000866.4|	102780	103023	32.9214	25.4454	18.0417	25.4695	25.3932	21.8914	14.2708	20.5185	1.67793	-0.915753	0.359796	0.709386
68	gi|29366675|ref|NC_000866.4|	103022	103448	65.8428	55.9799	54.1252	58.6493	42.322	36.4857	28.5417	35.7831	1.77602	-3.83796	0.000124063	0.00265304
21	gi|29366675|ref|NC_000866.4|	103447	104086	74.0732	40.7127	54.1252	56.3037	59.2507	87.5657	85.625	77.4805	1.78014	1.59029	0.11177	0.393318
22	gi|29366675|ref|NC_000866.4|	104116	104926	74.0732	71.2472	54.1252	66.4819	16.9288	29.1886	14.2708	20.1294	-3.34198	-5.98693	2.13852e-09	1.9817e-07	-1.3	0.2
23	gi|29366675|ref|NC_000866.4|	104944	106510	41.1518	111.96	36.0835	63.065	50.7863	36.4857	42.8125	43.3615	-1.70818	-0.793276	0.427617	0.766168
segD	gi|29366675|ref|NC_000866.4|	106560	107232	1251.01	997.461	1389.21	1212.56	1024.19	977.817	984.687	995.565	1.27877	-1.86828	0.0617227	0.279167
24	gi|29366675|ref|NC_000866.4|	107322	108606	45.2669	50.8908	78.1809	58.1129	42.322	43.7828	42.8125	42.9724	2.69882	-1.39592	0.162738	0.471263
rnlB	gi|29366675|ref|NC_000866.4|	108635	109640	20674.6	21745.7	22251.5	21557.3	23573.3	17994.7	21848.6	21138.9	-1.07535	-0.244183	0.807089	1
24.2	gi|29366675|ref|NC_000866.4|	109649	109928	3777.73	3440.22	4438.27	3885.41	3191.08	2437.24	3524.9	3051.07	-1.4191	-1.91718	0.055215	0.265555
24.3	gi|29366675|ref|NC_000866.4|	109914	110085	0	0	0	0	0	0	0	0	1	0	1	1
hoc	gi|29366675|ref|NC_000866.4|	110186	111317	320.984	447.839	246.571	338.465	262.396	189.726	199.792	217.304	-1.55756	-1.9232	0.0544554	0.265555
inh	gi|29366675|ref|NC_000866.4|	111326	112007	135.801	239.187	168.39	181.126	118.501	109.457	85.625	104.528	-1.7328	-2.38969	0.0168624	0.126696
segE	gi|29366675|ref|NC_000866.4|	112056	112674	20.5759	45.8018	24.0557	30.1444	8.46439	21.8914	14.2708	14.8755	4.74452	-1.73541	0.0826679	0.330936
uvsW	gi|29366675|ref|NC_000866.4|	112676	114440	172.837	183.207	126.292	160.779	67.7151	109.457	142.708	106.627	2.66356	-1.94274	0.0520473	0.265555
uvsY.-2	gi|29366675|ref|NC_000866.4|	114495	114663	255.141	173.029	168.39	198.853	220.074	182.428	356.771	253.091	1.27275	0.90405	0.365969	0.716475
uvsY.-1	gi|29366675|ref|NC_000866.4|	114689	114914	839.496	656.492	817.893	771.293	711.009	904.845	770.625	795.493	-1.07191	0.297439	0.766131	1
uvsY	gi|29366675|ref|NC_000866.4|	114913	115327	3250.99	2274.82	3349.75	2958.52	2877.89	2035.9	2640.1	2517.97	-1.39641	-1.03701	0.299733	0.626509
25	gi|29366675|ref|NC_000866.4|	115403	115802	0	0	6.01392	2.00464	8.46439	0	0	2.82146	-2.90817	0.236001	0.813432	1
26	gi|29366675|ref|NC_000866.4|	115801	116428	28.8062	10.1782	12.0278	17.0041	8.46439	7.29714	0	5.25384	4.1399	-1.81047	0.0702228	0.298703
51	gi|29366675|ref|NC_000866.4|	116478	117228	69.958	35.6236	60.1392	55.2402	8.46439	14.5943	42.8125	21.9571	7.00706	-2.26408	0.0235693	0.159811
27	gi|29366675|ref|NC_000866.4|	117227	118403	61.7276	50.8908	66.1531	59.5905	8.46439	29.1886	14.2708	17.3079	3.7435	-5.52112	3.36855e-08	1.87291e-06	-2.7	0.9
28	gi|29366675|ref|NC_000866.4|	118347	118881	24.6911	15.2673	42.0974	27.3519	0	21.8914	0	7.29714	-3.74831	-1.87006	0.0614749	0.279167
29	gi|29366675|ref|NC_000866.4|	118877	120650	65.8428	96.6926	78.1809	80.2388	25.3932	21.8914	71.3542	39.5462	-2.02899	-2.22551	0.026047	0.168397
48	gi|29366675|ref|NC_000866.4|	120658	121753	53.4973	45.8018	96.2227	65.1739	25.3932	51.08	57.0833	44.5188	1.60716	-1.11953	0.262913	0.610352
54	gi|29366675|ref|NC_000866.4|	121752	122715	32.9214	30.5345	48.1113	37.1891	33.8576	14.5943	14.2708	20.9076	-1.77874	-1.9157	0.0554036	0.265555
alt.-3	gi|29366675|ref|NC_000866.4|	122741	123032	1962.94	1562.35	1689.91	1738.4	2471.6	1488.62	2368.96	2109.73	1.42452	1.11312	0.265657	0.610352
alt.-2	gi|29366675|ref|NC_000866.4|	123064	123268	271.602	361.325	270.626	301.184	211.61	218.914	228.333	219.619	-1.46135	-2.60884	0.00908504	0.0742835
alt.-1	gi|29366675|ref|NC_000866.4|	123264	123450	415.633	396.949	553.28	455.287	524.792	620.257	742.083	629.044	1.73946	2.17474	0.0296499	0.180027
alt	gi|29366675|ref|NC_000866.4|	123453	125502	19102.6	17216.4	19743.7	18687.6	18943.3	20410.1	18523.5	19292.3	1.14813	0.636613	0.524377	0.848004
alt.1	gi|29366675|ref|NC_000866.4|	125559	125748	279.832	916.035	378.877	524.915	287.789	408.64	470.937	389.122	-1.73418	-0.66298	0.507344	0.843504
30	gi|29366675|ref|NC_000866.4|	125744	127208	19781.6	22280	19551.2	20537.6	21398	19096.6	21705.9	20733.5	-1.0977	0.163164	0.870389	1
30.1	gi|29366675|ref|NC_000866.4|	127204	127474	2176.93	2386.78	1810.19	2124.63	1760.59	2116.17	1755.31	1877.36	-1.27001	-1.19736	0.231166	0.554
30.2	gi|29366675|ref|NC_000866.4|	127473	128310	7493.73	7659.07	7523.41	7558.74	7143.95	6727.96	6664.48	6845.46	-1.19831	-4.49331	7.01271e-06	0.000221657
30.3	gi|29366675|ref|NC_000866.4|	128306	128765	2176.93	2463.12	2159	2266.35	2708.6	2546.7	2197.71	2484.34	-1.19779	1.2105	0.226086	0.554
30.4	gi|29366675|ref|NC_000866.4|	128757	128964	691.349	895.679	649.503	745.51	854.903	977.817	656.458	829.726	1.14924	0.698219	0.48504	0.821184
30.5	gi|29366675|ref|NC_000866.4|	128960	129158	111.11	432.572	234.543	259.408	211.61	386.748	328.229	308.862	-1.32026	0.462857	0.643467	0.915495
30.6	gi|29366675|ref|NC_000866.4|	129157	129445	707.81	641.225	691.6	680.212	609.436	729.714	699.271	679.474	1.24047	-0.0178736	0.98574	1
30.7	gi|29366675|ref|NC_000866.4|	129486	129852	423.863	600.512	499.155	507.843	643.294	722.417	685	683.57	-1.43058	3.13523	0.00171718	0.0340983
30.8	gi|29366675|ref|NC_000866.4|	129920	130253	444.439	213.742	517.197	391.792	626.365	532.691	456.667	538.574	-1.80546	1.41404	0.157351	0.467689
30.9	gi|29366675|ref|NC_000866.4|	130363	130540	547.318	1038.17	655.517	747.003	1151.16	868.36	1084.58	1034.7	1.38514	1.67625	0.0936888	0.350817
rIII	gi|29366675|ref|NC_000866.4|	130784	131033	3711.89	3730.3	4083.45	3841.88	3902.08	6501.75	3610.52	4671.45	1.21593	0.894968	0.370804	0.720864
31	gi|29366675|ref|NC_000866.4|	131180	131516	4967.02	6335.91	4342.05	5214.99	6949.26	6764.45	6978.44	6897.38	-1.62809	2.83909	0.00452425	0.0525843
31.1	gi|29366675|ref|NC_000866.4|	131572	131881	2111.09	3002.56	2152.98	2422.21	2099.17	2524.81	2483.12	2369.03	-1.48163	-0.165927	0.868214	1
31.2	gi|29366675|ref|NC_000866.4|	131881	132118	3962.91	3496.2	3860.93	3773.35	3411.15	3882.08	3325.1	3539.44	-1.06609	-1.04568	0.295708	0.624895
cd	gi|29366675|ref|NC_000866.4|	132117	132699	7646	6936.42	7373.06	7318.49	7651.81	6698.77	7777.6	7376.06	-1.12683	0.14451	0.885098	1
cd.1	gi|29366675|ref|NC_000866.4|	132695	133034	5987.58	4290.1	5340.36	5206.01	5002.45	5064.21	5094.69	5053.79	1.17552	-0.306726	0.759052	1
cd.2	gi|29366675|ref|NC_000866.4|	133030	133261	8464.92	6127.26	10313.9	8302.01	10851.3	12412.4	9004.89	10756.2	1.71994	1.57207	0.115935	0.39949
cd.3	gi|29366675|ref|NC_000866.4|	133333	133609	2489.68	2447.85	2640.11	2525.88	2649.35	2787.51	2625.83	2687.56	1.19601	2.0959	0.0360915	0.200669
cd.4	gi|29366675|ref|NC_000866.4|	133611	133812	1530.85	1409.68	1707.95	1549.49	1362.77	1138.35	1484.17	1328.43	-1.25928	-1.65874	0.0971688	0.350817
cd.5	gi|29366675|ref|NC_000866.4|	133804	134032	1555.54	1653.95	1389.21	1532.9	1430.48	1101.87	1669.69	1400.68	-1.26964	-0.72721	0.467097	0.807603
pseT	gi|29366675|ref|NC_000866.4|	134001	134907	10131.6	9394.45	10879.2	10135.1	10732.8	10719.5	10860.1	10770.8	1.18803	1.46917	0.141787	0.453066
pseT.1	gi|29366675|ref|NC_000866.4|	134907	135135	1724.26	1175.58	1311.03	1403.62	1574.38	1065.38	1712.5	1450.75	1.34964	0.183523	0.854388	1
pseT.2	gi|29366675|ref|NC_000866.4|	135131	135431	3028.77	2681.95	2856.61	2855.78	3097.97	2349.68	2583.02	2676.89	1.39812	-0.737166	0.461022	0.807603
pseT.3	gi|29366675|ref|NC_000866.4|	135427	135781	3699.54	2391.87	3758.7	3283.37	3030.25	2444.54	2954.06	2809.62	1.47078	-0.981905	0.326147	0.65564
alc	gi|29366675|ref|NC_000866.4|	135771	136275	2761.28	2432.58	2748.36	2647.41	2827.11	2495.62	2868.44	2730.39	1.40866	0.519921	0.603119	0.906763
rnlA	gi|29366675|ref|NC_000866.4|	136339	137464	11316.7	9094.19	10277.8	10229.6	10495.8	10033.6	10260.7	10263.4	1.31098	0.0515577	0.958881	1
denA	gi|29366675|ref|NC_000866.4|	137516	137951	2271.58	2081.44	2393.54	2248.85	2048.38	3298.31	2354.69	2567.13	1.50901	0.822547	0.410766	0.751269
nrdB	gi|29366675|ref|NC_000866.4|	137954	139719	22448.3	20727.8	20309	21161.7	21973.6	23256	23932.2	23053.9	1.15313	2.17289	0.0297887	0.180027
nrdB.1	gi|29366675|ref|NC_000866.4|	139715	139967	1769.53	2514.01	1978.58	2087.37	2006.06	1649.15	2183.44	1946.22	-1.07253	-0.519486	0.603422	0.906763
mobE	gi|29366675|ref|NC_000866.4|	139990	140416	4954.67	3735.39	4817.15	4502.4	4156.02	4589.9	4780.73	4508.88	1.16111	0.0151545	0.987909	1
nrdA	gi|29366675|ref|NC_000866.4|	140415	142680	33571.6	34926.4	33269	33922.3	34890.2	41199.6	36347.8	37479.2	1.10485	1.80178	0.0715808	0.298703
nrdA.1	gi|29366675|ref|NC_000866.4|	142670	142997	3489.67	3648.87	3722.61	3620.39	3419.61	3334.79	3439.27	3397.89	1.17122	-2.90806	0.00363675	0.0525843
nrdA.2	gi|29366675|ref|NC_000866.4|	142950	143214	2613.14	3231.57	2898.71	2914.47	2818.64	3553.71	2854.17	3075.51	1.21807	0.539158	0.589778	0.900869
td	gi|29366675|ref|NC_000866.4|	143234	145112	17028.6	15806.7	16369.9	16401.7	16954.2	16732.3	16154.6	16613.7	1.08854	0.497599	0.618767	0.910143
frd	gi|29366675|ref|NC_000866.4|	145108	145690	2534.95	2961.85	2592	2696.26	2852.5	3072.1	2525.94	2816.84	1.0719	0.580947	0.561276	0.864502
frd.1	gi|29366675|ref|NC_000866.4|	145761	146004	275.717	351.147	300.696	309.186	270.86	262.697	285.417	272.991	-1.43699	-1.49887	0.133907	0.437954
frd.2	gi|29366675|ref|NC_000866.4|	146142	146529	1263.36	798.986	1058.45	1040.26	1328.91	525.394	970.417	941.573	3.87544	-0.367638	0.713143	0.967091
frd.3	gi|29366675|ref|NC_000866.4|	146574	146802	279.832	340.969	294.682	305.161	211.61	299.183	214.062	241.618	1.63653	-1.8594	0.062971	0.279167
32	gi|29366675|ref|NC_000866.4|	146947	147853	17691.1	21058.6	17638.8	18796.2	19163.4	13835.4	18323.7	17107.5	-1.25458	-0.842734	0.399377	0.735278
SegG	gi|29366675|ref|NC_000866.4|	147908	148541	10707.7	9933.89	11095.7	10579.1	9624.01	8931.7	9675.62	9410.44	-1.19071	-2.80052	0.00510205	0.0525843
59	gi|29366675|ref|NC_000866.4|	148542	149196	4078.14	5740.49	5839.51	5219.38	4215.27	3115.88	6136.46	4489.2	-1.37638	-0.694461	0.487393	0.821184
33	gi|29366675|ref|NC_000866.4|	149192	149531	4008.18	4676.87	4654.77	4446.61	3775.12	3553.71	3881.67	3736.83	-1.20637	-2.96191	0.00305734	0.0472189
dsbA	gi|29366675|ref|NC_000866.4|	149508	149778	5493.76	4371.52	4690.85	4852.05	4689.27	3101.28	4652.29	4147.62	1.38007	-1.1349	0.256416	0.604098
rnh	gi|29366675|ref|NC_000866.4|	149786	150704	11419.6	9389.36	11095.7	10634.9	9463.19	8647.11	9418.75	9176.35	1.27586	-2.13485	0.0327732	0.189959
34	gi|29366675|ref|NC_000866.4|	150808	154678	1855.94	1949.12	1557.6	1787.56	1735.2	2225.63	1726.77	1895.87	-1.18067	0.534031	0.59332	0.901328
35	gi|29366675|ref|NC_000866.4|	154686	155805	946.49	1007.64	962.227	972.119	1083.44	1138.35	884.792	1035.53	1.19508	0.800948	0.423162	0.763889
36	gi|29366675|ref|NC_000866.4|	155867	156533	226.335	162.851	228.529	205.905	211.61	211.617	128.437	183.888	1.3156	-0.627128	0.530575	0.848004
37	gi|29366675|ref|NC_000866.4|	156541	159622	506.167	595.423	366.849	489.479	414.755	430.531	513.75	453.012	1.26888	-0.497806	0.618621	0.910143
38	gi|29366675|ref|NC_000866.4|	159648	160200	16.4607	20.3563	0	12.2723	8.46439	14.5943	14.2708	12.4432	-1.58723	0.0260302	0.979233	1
t	gi|29366675|ref|NC_000866.4|	160220	160877	8.23035	20.3563	6.01392	11.5335	8.46439	7.29714	14.2708	10.0108	-2.60715	-0.307514	0.758452	1
asiA	gi|29366675|ref|NC_000866.4|	160877	161150	1720.14	1277.36	1479.42	1492.31	1735.2	985.114	1398.54	1372.95	1.15378	-0.473919	0.635557	0.915495
asiA.1	gi|29366675|ref|NC_000866.4|	161162	161315	205.759	198.474	378.877	261.037	194.681	182.428	185.521	187.543	1.97088	-1.23549	0.21665	0.554
arn	gi|29366675|ref|NC_000866.4|	161311	161590	1020.56	1002.55	926.143	983.085	1024.19	649.445	970.417	881.351	1.20664	-0.844169	0.398575	0.735278
arn.1	gi|29366675|ref|NC_000866.4|	161673	161805	0	0	0	0	0	0	0	0	1	0	1	1
arn.2	gi|29366675|ref|NC_000866.4|	161875	162172	1563.77	1221.38	1611.73	1465.63	1472.8	1101.87	1284.37	1286.35	1.47068	-1.09978	0.271428	0.618501
arn.3	gi|29366675|ref|NC_000866.4|	162171	162630	1884.75	1547.08	1792.15	1741.33	1752.13	1087.27	1541.25	1460.22	1.24385	-1.27481	0.202377	0.537156
arn.4	gi|29366675|ref|NC_000866.4|	162626	162833	288.062	452.929	294.682	345.224	321.647	160.537	356.771	279.652	1.25079	-0.809997	0.417942	0.759397
motA	gi|29366675|ref|NC_000866.4|	162966	163602	2308.61	1933.85	2405.57	2216.01	2090.7	1444.83	1726.77	1754.1	-1.26333	-1.95829	0.0501956	0.26329
motA.1	gi|29366675|ref|NC_000866.4|	163729	163879	0	0	0	0	0	0	0	0	#DIV/0!	0	1	1
52	gi|29366675|ref|NC_000866.4|	163875	165204	13234.4	11979.7	12671.3	12628.5	14973.5	12974.3	12558.3	13502.1	-1.11199	1.05367	0.292032	0.624499
52.1	gi|29366675|ref|NC_000866.4|	165208	165349	0	0	0	0	0	0	0	0	1	0	1	1
ac	gi|29366675|ref|NC_000866.4|	165341	165497	399.172	284.989	426.988	370.383	321.647	379.451	342.5	347.866	1.5062	-0.483017	0.629084	0.915495
stp	gi|29366675|ref|NC_000866.4|	165504	165585	0	0	0	0	0	0	0	0	1	0	1	1
ndd	gi|29366675|ref|NC_000866.4|	165584	166040	6576.05	5765.93	6116.15	6152.71	8303.57	7523.35	6407.6	7411.51	1.39945	2.1047	0.0353175	0.200373
ndd.1	gi|29366675|ref|NC_000866.4|	166100	166316	650.198	702.294	721.67	691.387	592.507	700.525	742.083	678.372	1.33072	-0.263347	0.792283	1
ndd.2	gi|29366675|ref|NC_000866.4|	166324	166435	0	0	0	0	0	0	0	0	1	0	1	1
ndd.2a	gi|29366675|ref|NC_000866.4|	166431	166554	0	0	0	0	0	0	0	0	1	0	1	1
ndd.3	gi|29366675|ref|NC_000866.4|	166547	166628	0	0	0	0	0	0	0	0	1	0	1	1
ndd.4	gi|29366675|ref|NC_000866.4|	166635	166764	0	0	0	0	0	0	0	0	1	0	1	1
ndd.5	gi|29366675|ref|NC_000866.4|	166814	166913	0	0	0	0	0	0	0	0	1	0	1	1
ndd.6	gi|29366675|ref|NC_000866.4|	166909	166996	0	0	0	0	0	0	0	0	1	0	1	1
denB	gi|29366675|ref|NC_000866.4|	167102	167660	4267.44	5776.11	3674.5	4572.68	4562.31	4378.28	4580.94	4507.18	-1.22028	-0.104159	0.917043	1
denB.1	gi|29366675|ref|NC_000866.4|	167742	167937	971.181	1715.02	1286.98	1324.39	1117.3	1269.7	1412.81	1266.6	-1.24561	-0.24929	0.803137	1
rIIB	gi|29366675|ref|NC_000866.4|	167964	168903	26407.1	32035.8	25168.2	27870.4	29363	34223.6	30668	31418.2	-1.16814	1.3836	0.16648	0.477127
